# Supplementary material for: Blood lipids influence DNA methylation in circulating cells
Source: Genome Biol. 2016 Jun 27;17:138. doi: 10.1186/s13059-016-1000-6 (PMC4922056; doi:10.1186/s13059-016-1000-6)
Supplement: Additional file 5: — The lipid-associated SNPs used to construct the polygenic scores. (CSV 1 kb) [file 13059_2016_1000_MOESM5_ESM.csv]

TG	LDL-C	HDL-C
rs2131925	rs2479409	rs12145743
rs1260326	rs267733	rs12748152
rs645040	rs629301	rs1689800
rs442177	rs10490626	rs4650994
rs6831256	rs1250229	rs4660293
rs9686661	rs1367117	rs4846914
rs998584	rs2030746	rs1047891
rs13238203	rs2710642	rs12328675
rs17145738	rs4299376	rs2972146
rs38855	rs17404153	rs13326165
rs11776767	rs7640978	rs2013208
rs12678919	rs4530754	rs2290547
rs1495741	rs1564348	rs2606736
rs2954029	rs1800562	rs6805251
rs10761731	rs3757354	rs10019888
rs1832007	rs4722551	rs13107325
rs2068888	rs10102164	rs2602836
rs174546	rs11136341	rs3822072
rs964184	rs635634	rs6450176
rs11613352	rs11220462	rs1936800
rs2412710	rs4942486	rs605066
rs2929282	rs8017377	rs17173637
rs11649653	rs1801689	rs4142995
rs3198697	rs7206971	rs4731702
rs8077889	rs4420638	rs4917014
rs7248104	rs6511720	rs702485
rs731839	rs2328223	rs2293889
rs5756931	rs364585	rs9987289
	rs6029526	rs1883025
	rs5763662	rs581080
		rs970548
		rs11246602
		rs12801636
		rs2923084
		rs3136441
		rs499974
		rs4759375
		rs4765127
		rs7134375
		rs7134594
		rs838880
		rs4983559
		rs1532085
		rs2652834
		rs1121980
		rs16942887
		rs2925979
		rs3764261
		rs11869286
		rs4129767
		rs4148008
		rs12967135
		rs7241918
		rs17695224
		rs386000
		rs7255436
		rs737337
		rs1800961
		rs6065906
		rs181362
