# Supplementary material for: Blood lipids influence DNA methylation in circulating cells
Source: Genome Biol. 2016 Jun 27;17:138. doi: 10.1186/s13059-016-1000-6 (PMC4922056; doi:10.1186/s13059-016-1000-6)
Supplement: Additional file 6: — Polygenic scores constructed from lipid GWAS-identified SNPs associate strongly with their respective lipid levels but explain only a small amount of their variance. (CSV 104 bytes) [file 13059_2016_1000_MOESM6_ESM.csv]

	SNPs	F	R2 (%)	P
TG	30	157	5.6	1.7 x 10-40
LDL-C	28	99	3.6	6.2 x 10-27
HDL-C	60	164	5.1	1.1 x 10-36
