# Supplementary material for: Blood lipids influence DNA methylation in circulating cells
Source: Genome Biol. 2016 Jun 27;17:138. doi: 10.1186/s13059-016-1000-6 (PMC4922056; doi:10.1186/s13059-016-1000-6)
Supplement: Additional file 8: — Mendelian randomization reveals an effect of lipid levels on DNA methylation for some of the EWAS-identified CpGs. Estimate is the percentage change in DNA methylation per standard deviation change in lipid levels. (CSV 1 kb) [file 13059_2016_1000_MOESM8_ESM.csv]

	Chr	Position	Mean DNAm (%)	Estimate (%/SD)	P-value
TG
cg14476101	1	120255993	63	-0.8 ( -1.7, 0.1)	9.2 x 10-2
cg19693031	1	145441553	73	-0.8 ( -1.5, -0.1)	3.1 x 10-2
cg06690548	4	139162809	85	-0.5 ( -1.1, 0.1)	0.11
cg05575921	5	373379	79	0.4 ( -1.1, 1.9)	0.62
cg14817490	5	392921	32	-0.2 ( -1.0, 0.6)	0.6
cg06560379	6	44231306	12	-0.1 ( -0.4, 0.2)	0.52
cg19589396	8	103937375	69	0.1 ( -0.6, 0.8)	0.79
cg07504977	10	102131013	41	1 ( 0.3, 1.7)	4.6 x 10-3
cg11376147	11	57261199	21	-0.4 ( -0.7, 0.0)	5.7 x 10-2
cg00574958	11	68607623	12	-0.9 ( -1.3, -0.6)	1.7 x 10-9
cg17058475	11	68607738	14	-1.2 ( -1.6, -0.7)	4.0 x 10-7
cg12556569	11	116664040	26	36.4 (29.6, 43.1)	6.8 x 10-26
cg15863539	17	17716951	79	0.2 ( -0.1, 0.5)	0.24
cg20544516	17	17717184	73	0.2 ( -0.2, 0.6)	0.36
cg11024682	17	17730095	46	0.9 ( 0.4, 1.4)	2.6 x 10-4
cg08857797	17	40927700	57	-0.1 ( -0.7, 0.5)	0.69
cg03636183	19	17000586	68	0 ( -0.9, 1.0)	1
cg02711608	19	47287965	24	-0.2 ( -0.7, 0.3)	0.35
cg27243685	21	43642367	83	0.6 ( 0.2, 1.0)	1.1 x 10-3
cg01881899	21	43652705	13	0.4 ( 0.1, 0.8)	1.4 x 10-2
cg06500161	21	43656588	60	1.2 ( 0.8, 1.7)	5.8 x 10-7
LDL-C
cg27168858	1	55351660	78	1.2 ( 0.3, 2.0)	5.2 x 10-3
cg00908766	1	109817497	59	16.2 (12.7, 19.8)	1.8 x 10-19
cg05119988	4	166251190	59	0.5 ( -0.3, 1.3)	0.19
HDL-C
cg17901584	1	55353707	53	0.5 ( -0.3, 1.3)	0.19
cg26313301	19	11219616	87	-0.3 ( -0.6, 0.0)	5.1 x 10-2
cg27243685	21	43642367	83	-0.6 ( -1.0, -0.3)	7.1 x 10-4
cg06500161	21	43656588	60	-1.2 ( -1.7, -0.6)	1.3 x 10-5
