# Supplementary material for: Blood lipids influence DNA methylation in circulating cells
Source: Genome Biol. 2016 Jun 27;17:138. doi: 10.1186/s13059-016-1000-6 (PMC4922056; doi:10.1186/s13059-016-1000-6)
Supplement: Additional file 10: — Power calculations were performed for the situations where the EWAS effect size estimate is (1) the true causal effect size, (2) half the true causal effect size, and (3) double the true causal effect size. (CSV 1 kb) [file 13059_2016_1000_MOESM10_ESM.csv]

	Chr	Position	Mean DNAm (%)	Power	Power Half	Power Double
TG
cg14476101	1	120255993	63	0.41	0.14	0.93
cg19693031	1	145441553	73	0.47	0.16	0.96
cg06690548	4	139162809	85	0.49	0.16	0.97
cg05575921	5	373379	79	0.28	0.11	0.77
cg14817490	5	392921	32	0.22	0.09	0.66
cg06560379	6	44231306	12	0.17	0.08	0.53
cg19589396	8	103937375	69	0.16	0.08	0.49
cg07504977	10	102131013	41	0.22	0.09	0.66
cg11376147	11	57261199	21	0.18	0.08	0.55
cg00574958	11	68607623	12	0.64	0.21	1.00
cg17058475	11	68607738	14	0.24	0.10	0.71
cg12556569	11	116664040	26	0.27	0.10	0.76
cg15863539	17	17716951	79	0.18	0.08	0.53
cg20544516	17	17717184	73	0.17	0.08	0.51
cg11024682	17	17730095	46	0.30	0.11	0.81
cg08857797	17	40927700	57	0.12	0.07	0.34
cg03636183	19	17000586	68	0.24	0.10	0.70
cg02711608	19	47287965	24	0.19	0.08	0.57
cg27243685	21	43642367	83	0.47	0.16	0.96
cg01881899	21	43652705	13	0.23	0.09	0.69
cg06500161	21	43656588	60	0.79	0.28	1.00
LDL-C
cg27168858	1	55351660	78	0.21	0.09	0.62
cg00908766	1	109817497	59	0.20	0.09	0.59
cg05119988	4	166251190	59	0.18	0.08	0.53
HDL-C
cg17901584	1	55353707	53	0.24	0.10	0.71
cg26313301	19	11219616	87	0.29	0.11	0.79
cg27243685	21	43642367	83	0.43	0.14	0.94
cg06500161	21	43656588	60	0.70	0.24	1.00
