# Supplementary material for: Blood lipids influence DNA methylation in circulating cells
Source: Genome Biol. 2016 Jun 27;17:138. doi: 10.1186/s13059-016-1000-6 (PMC4922056; doi:10.1186/s13059-016-1000-6)
Supplement: Additional file 11: — Effect of lipid levels on DNA methylation corrected for nearest PS SNP within 1 Mb. Estimate is the percentage change in DNA methylation per standard deviation change in lipid levels. (CSV 289 bytes) [file 13059_2016_1000_MOESM11_ESM.csv]

	Chr	Position	SNP	Distance	Mean (%)	Estimate (%/SD)	P-value
TG
cg12556569	11	116664040	rs964184	15121	26	-2.6 (-6.4, 1.1)	0.17
LDL-C
cg27168858	1	55351660	rs2479409	152989	78	1.3 ( 0.5, 2.1)	1.8 x 10-3
cg00908766	1	109817497	rs629301	808	59	-0.7 (-2.0, 0.6)	0.29
