# Supplementary material for: Blood lipids influence DNA methylation in circulating cells
Source: Genome Biol. 2016 Jun 27;17:138. doi: 10.1186/s13059-016-1000-6 (PMC4922056; doi:10.1186/s13059-016-1000-6)
Supplement: Additional file 12: — Association between DNA methylation and genetic variation for the CpGs and their strongest associating SNP within 100 kb. (CSV 1 kb) [file 13059_2016_1000_MOESM12_ESM.csv]

	Chr	Position	Mean DNAm (%)	SNPs within 1kb	meQTL	Distance	F	R2 (%)	P-value
TG
cg14476101	1	120255993	63	342	rs11583993	621	>500	33.1	9.0 x 10-174
cg19693031	1	145441553	73	78	rs71582802	65531	9	0.8	3.6 x 10-4
cg06690548	4	139162809	85	294	rs13125040	87191	7	5.3	5.6 x 10-3
cg05575921	5	373379	79	616	rs55730445	18108	9	1	1.5 x 10-5
cg14817490	5	392921	32	622	rs2466287	27804	79	6	1.4 x 10-27
cg06560379	6	44231306	12	292	rs730775	767	37	7.7	9.8 x 10-10
cg19589396	8	103937375	69	407	rs676498	3008	83	14.2	5.2 x 10-30
cg07504977	10	102131013	41	313	rs145744215	1237	62	4.5	1.7 x 10-21
cg11376147	11	57261199	21	238	rs2467327	18028	16	8.5	9.2 x 10-4
cg00574958	11	68607623	12	312	rs2060982	5303	1	0.5	8.6 x 10-2
cg17058475	11	68607738	14	313	rs151279009	20053	1	1.4	4.4 x 10-2
cg12556569	11	116664040	26	385	rs10750097	0	>500	96.9	<1.0 x 10-300
cg15863539	17	17716951	79	162	rs9902941	16808	23	6.1	6.7 x 10-10
cg20544516	17	17717184	73	162	rs9902941	16575	5	0.6	5.0 x 10-6
cg11024682	17	17730095	46	160	rs12943500	60492	27	7.1	7.7 x 10-12
cg08857797	17	40927700	57	66	rs55999482	8245	1	0.9	6.1 x 10-3
cg03636183	19	17000586	68	247	rs58017830	10339	71	17	1.9 x 10-18
cg02711608	19	47287965	24	273	rs111629961	2580	118	17.8	1.6 x 10-35
cg27243685	21	43642367	83	569	rs468793	49958	18	5.8	4.1 x 10-6
cg01881899	21	43652705	13	575	rs4148111	3768	33	4.9	5.3 x 10-14
cg06500161	21	43656588	60	558	rs78427898	4099	61	3.6	2.7 x 10-25
LDL-C
cg27168858	1	55351660	78	543	rs597021	12220	184	11.9	6.5 x 10-55
cg00908766	1	109817497	59	316	rs3902354	1798	>500	80.5	<1.0 x 10-300
cg05119988	4	166251190	59	594	rs12512757	19821	5	0.8	7.0 x 10-5
HDL-C
cg17901584	1	55353707	53	541	rs687565	10955	21	3	7.0 x 10-12
cg26313301	19	11219616	87	454	rs2738447	7863	191	16.6	1.9 x 10-52
cg27243685	21	43642367	83	569	rs468793	49958	18	5.8	4.1 x 10-6
cg06500161	21	43656588	60	558	rs78427898	4099	61	3.6	2.7 x 10-25
