# Supplementary material for: Blood lipids influence DNA methylation in circulating cells
Source: Genome Biol. 2016 Jun 27;17:138. doi: 10.1186/s13059-016-1000-6 (PMC4922056; doi:10.1186/s13059-016-1000-6)
Supplement: Additional file 13: — No effect of DNA methylation on lipid levels was found using the strongest associating SNP within 100 kb for each CpG as an instrument. Estimate is the standard deviation change in lipid levels per percentage change in DNA methylation. (CSV 1 kb) [file 13059_2016_1000_MOESM13_ESM.csv]

	Chr	Position	Mean DNAm (%)	SNP	Estimate (SD/%)	P-value
TG
cg14476101	1	120255993	63	rs11583993	-1.1 ( -2.5, 0.2)	8.6 x 10-2
cg19693031	1	145441553	73	rs71582802	-7.5 (-17.7, 2.7)	0.15
cg06690548	4	139162809	85	rs13125040	-7.3 (-16.3, 1.8)	0.11
cg05575921	5	373379	79	rs55730445	-1.1 ( -5.8, 3.5)	0.63
cg14817490	5	392921	32	rs2466287	1.3 ( -2.4, 4.9)	0.49
cg06560379	6	44231306	12	rs730775	-2.3 (-18.3,13.8)	0.78
cg19589396	8	103937375	69	rs676498	-2.7 ( -6.7, 1.3)	0.19
cg07504977	10	102131013	41	rs145744215	4.2 ( -0.2, 8.7)	6.1 x 10-2
cg11376147	11	57261199	21	rs2467327	9.1 (-15.6,33.8)	0.47
cg00574958	11	68607623	12	rs2060982	13.7 (-19.2,46.5)	0.42
cg17058475	11	68607738	14	rs151279009	-6.2 (-21.5, 9.1)	0.43
cg15863539	17	17716951	79	rs9902941	-6.2 (-23.4,10.9)	0.48
cg20544516	17	17717184	73	rs9902941	-2.1 (-18.5,14.2)	0.8
cg11024682	17	17730095	46	rs12943500	-2.1 (-11.7, 7.4)	0.66
cg08857797	17	40927700	57	rs55999482	0.6 (-13.0,14.2)	0.93
cg03636183	19	17000586	68	rs58017830	0.4 ( -3.3, 4.1)	0.85
cg02711608	19	47287965	24	rs111629961	4.1 ( -0.9, 9.1)	0.1
cg27243685	21	43642367	83	rs468793	13.4 ( -6.7,33.4)	0.19
cg01881899	21	43652705	13	rs4148111	1.3 ( -8.4,11.0)	0.8
cg06500161	21	43656588	60	rs78427898	1.4 ( -4.6, 7.4)	0.66
LDL-C
cg27168858	1	55351660	78	rs597021	-1.8 ( -5.1, 1.6)	0.3
cg05119988	4	166251190	59	rs12512757	-3.6 (-15.3, 8.0)	0.54
HDL-C
cg17901584	1	55353707	53	rs687565	-4.1 (-10.0, 1.9)	0.18
cg26313301	19	11219616	87	rs2738447	2.8 ( -4.1, 9.7)	0.43
cg27243685	21	43642367	83	rs468793	-15.7 (-31.6, 0.3)	0.05
cg06500161	21	43656588	60	rs78427898	-2.5 ( -8.1, 3.0)	0.37
